# Supplementary material for: Fatigue Testing of Wearable Sensing Technologies: Issues and Opportunities
Source: Materials (Basel). 2021 Jul 21;14(15):4070. doi: 10.3390/ma14154070 (PMC8347841; doi:10.3390/ma14154070)
Supplement: Supplementary file 1 [file materials-14-04070-s001.zip]

Archive with 2 entries (1 files):
- materials-1276333-SM/
- materials-1276333-SM/materials-1276333-SM.xlsx
