# Supplementary material for: Fatigue Testing of Wearable Sensing Technologies: Issues and Opportunities
Source: Materials (Basel). 2021 Jul 21;14(15):4070. doi: 10.3390/ma14154070 (PMC8347841; doi:10.3390/ma14154070)
Supplement: Supplementary file 1 [file materials-14-04070-s001.zip › materials-1276333-SM/materials-1276333-SM.xlsx]

## Sheet: Supplementary
Sensor Type	Sensor Materials	Test Sample Dimensions	Gauge Length	Strain Rate	Maximum Strain During Cycling	Number of Cycles	Fatigue Regime	Linearity	Maximum Gauge Factor	Resistance/Capacitance Behavoir During Fatiguing	Drift	Reference	Notes
Resistive	SWCNT Thin Film/PDMS	Thin Film: 1 mm H x 6 µm Thick x 16 mm L, PDMS: 1 mm Thick	N/A	6 mm s-1	Sensor 1: 100% Sensor 2: 150% Sensor 3: 200%	Sensor 1: 10000 Sensor 2: 10000 Sensor 3: 3300a	LCF	0-40% and 60-200% ε	0.06 between 60% and 200% ε	Time and Strain Dependent	0.06	Yamada et al. (2011)	a. Sensor cycled to failure
Resistive	Various Conductive Materials/Knit Textile	N/A	N/A	120 mm/m	0.4	1000	LCF	Variable	Variable	Time and Strain Dependent	Variable	Atalay et al. (2013)
Capacitive	CNT Thin Film/Silicone	2 mm W	N/A	10 mm/s	2	Sensor 1: 10000a Sensor 2: 3800a Sensor 3: 1800a	LCF	≤1-300% ε	1	Stable	N/A	Cai et al. (2013)
Resistive	Silver-Coated Nylon/Various Fabrics	9 in L	5 in.	10 Hz	0.4	18		18-29% ε	N/A	Time and Strain Dependent	0.5 Ω	Gioberto and Dunne (2013)
Resistive	MWCNT/Spandex Film	10 x 30 mm2	N/A	100%/min	0.05	80		0-10% ε	N/A	Time and Strain Dependent	N/A	Zhang et al. (2013)
Resistive	Pt/PUA	Pt: 5 mm x 10 mm; PUA: 10 µm Thick	N/A	0.1 mm/min	0.02	5000	LCF	N/A	2079 at 2% ε	Time and Strain Dependent	N/A	Kang et al. (2014)
Resistive	Silver Nanoparticle Thin Film/PDMS	Average of 28.5 nm Diameter x 356 nm Thick	N/A	2.5%/s	0.1	1000	LCF	0-20% ε	2.05 at 20% ε	Time and Strain Dependent	1% - 1.5%	Lee et al. (2014)
Capacitive	Polypyrrole Coated Knit Textile	25 mm x 12 mm	N/A	0.25 Hz	5 mm	1200	LCF	0-5 mm ε	N/A	Time and Strain Dependent	13 kΩ	O'Quigley et al. (2014)
Resistive	GaInSn Liquid/PDMS	65 mm x 15 mm x 1.5 mm	N/A	10 mm min-1	0.3	20		0-30% ε	N/A	Stable	N/A	Matsuzaki and Tabayashi (2015)
Resistive	Silver Nanoparticle Ink/PI	155 x 7 mm2	N/A	34.3%/min	0.03	300	LCF	0-4% ε	3.37 at 3% ε	Time and Strain Dependent	0.003	Borghetti et al. (2016)
Capacitive	AgNW/TPU	AgNW: 25 nm Diameter x 20 µm L; TPU: 200 µm Thick	N/A	0.25 mm s-1	0.3	1000	LCF	Non-Linear Response	N/A	Time and Strain Dependent	N/A	Jun et al. (2016)
Capacitive	AgNW/cPI/Polymer	N/A	N/A	0.3 Hz	0.02	100000	HCF	N/A	N/A	Time and Strain Dependent	0.4	Kim et al. (2016)
Resistive	0.2 wt% Graphene/TPU	40 x 10 x 0.5 mm3	20 mm	0.1 min-1	0.05	100	LCF	N/A	12.1 between 15% and 30% ε	Time and Strain Dependent	N/A	Liu et al. (2016)
Resistive	Gold Thin Film/PDMS/Silver Wires	N/A	N/A	0.01	0.5%	1000	LCF	N/A	5000 between 0.7% and 1% ε	Time and Strain Dependent	0.2	Yang (2016)
Resistive	Polyester/Spandex/TPU/Conductive Ink (Ag/AgCl)	6 cm x 16 cm	11.5 cm	10.16 cm/min	20%	1000	LCF	N/A	N/A	Time and Strain Dependent	3.85 Ω	Yokus et al. (2016)
Resistive	MWCNT/EP	79 mm L x 2 mm thick	35 mm	0.5 mm/min	0.08	10		~ 0-6% ε	N/A	Time and Strain Dependent	N/A	Cao et al. (2017)
Resistive	EG NaCl Liquid/Silicone Tube	N/A	N/A	10% s-1	Strain 1: 100% Strain 2: 200% Strain 3: 300%	Strain 1: 10000 Strain 2: 5000 Strain 3: 3000	LCF	Non-Linear Response	4 at 250% ε	Stable	N/A	Choi et al. (2017)
Resistive	[BMPyr][NTf2]/Silicone Tube	Tube: 310 µm Inner Diameter, 650 µm Outer Diameter x 2.5 mm L	2.5 mm	N/A	2	40		0-40% ε	2.2 at 40% ε	Stable	N/A	Keulemans et al. (2017)
Capacitive	EIG/Various Polymers and/or Fabrics	N/A	N/A	80 mm min-1	0.5	100000	HCF	0-250% ε	Variable	Time and Strain Dependent	N/A	White et al. (2017)
Resistive	CB/PDMS; CNT/PDMS	30 x 5 x 1 mm3	10 mm	0.033 Hz	0.1	100	LCF	CB/PDMS: 0-10% ε CNT/PDMS: 0-10% ε	CB/PDMS: 15.75 ≤ 10% ε CNT/PDMS: 4.36 15.75 ≤ 10% ε	Time and Strain Dependent	N/A	Zheng et al. (2017)
Capacitive	Silver Plated Nylon Elastomer/Silicone	78 mm L	N/A	N/A	0.5	500	LCF	N/A	0.83	Time and Strain Dependent	0.029	Atalay (2018)
Resistive	Ppy/PAAm Hydrogel	3 cm x 1.5 cm x 0.2 cm	N/A	50 mm min-1	Strain 1: 200% Strain 2: 400% Strain 3: 800%	Strain 1: 15000 Strain 2: 5000a Strain 3: 4a	LCF/HCF	0-200% ε	1.25	Time and Strain Dependent	N/A	Chen et al. (2018)
Resistive	PU/PEDOT:PSS Knit Textile	15 cm x 10 cm	N/A	20 mm/min-1	2	500	LCF	N/A	0.1 at 200% ε	Time and Strain Dependent	N/A	Seyedin et al. (2018)
Resistive	CNT/EB/PDA	N/A	N/A	100 mm min-1	1	10000	LCF	0-500% ε	129 between 780% - 920% ε	Time and Strain Dependent	N/A	Wang et al. (2018)
Resistive	Dual-Physically Cross-Linked Double Network Hydrogel	4 mm W x 3 mm D	30 mm	80 mm/min	10	10		N/A	N/A	N/A	N/A	Xia et al. (2018)
Resistive	SWCNT/Thermoplastic Elastomer	200 µm Thick x 1050 µm W	N/A	400 mm/min-1	1	3250	LCF	0-5% ε and 20-100% ε	425 between 20% - 100% ε	Stable	N/A	Zhou et al. (2018)
Resistive	Quartz/Graphene/Polyurethane	N/A	N/A	30 mm min-1	0.5	600	LCF	N/A	5.9 between 94% - 110% ε	Time and Strain Dependent	N/A	Gao et al. (2019)
Resistive	AISI 316L Stainless Steel/Polyester Fibers/Various Jersey Fabrics	250 mm H x 50 mm W	100 mm	9.6 mm/s and 12 mm/s	16 mm	500	LCF	Non-Linear Response	Variable	Time and Strain Dependent	Variable	Isaia et al. (2019)
Resistive	PEDOT Coated Various Textiles	N/A	N/A	N/A	0.2	500	LCF	0.5-5% ε and 10-30% ε	54 at 1.5% ε	Time and Strain Dependent	N/A	Jia et al. (2019)
Resistive	[EMIm/] [DCA]/PAA Ionogel	30 mm x 10 mm x 3 mm	N/A	20 mm/min	1	1400	LCF	0-400% ε and 400-750% ε	2.08 between 400% - 750% ε	Time and Strain Dependent	N/A	Lai et al. (2019)
Resistive	Various Conductive Materials/Knit Textile	20 mm x 100 mm	N/A	6 mm/s	60 mm	100	LCF	Variable	Variable	Variable	N/A	Liang et al. (2019)
Resistive	PEDOT/TPU/7 wt% FTS	10 mm x 40 mm x 0.2 mm	N/A	10 mm/min	0.1	1000	LCF	Non-Linear Response	> 10 at 100% ε	Stable	N/A	Losaria and Yim (2019)
Resistive	PDMS/Graphene Oxide/Gold Thin Film	2 x 3 cm2	N/A	N/A	19%-25%	1000	LCF	N/A	2585 at > 60% ε	Time and Strain Dependent	0.2	Zou et al. (2019)
